# Supplementary material for: Survival, Dependency, and Health-Related Quality of Life in Patients With Ruptured Intracranial Aneurysm: 10-Year Follow-up of the United Kingdom Cohort of the International Subarachnoid Aneurysm Trial
Source: Neurosurgery. 2020 Oct 19;88(2):252–60. doi: 10.1093/neuros/nyaa454 (PMC7803435; doi:10.1093/neuros/nyaa454)
Supplement: nyaa454_Supplemental_Files [file nyaa454_supplemental_files.zip]

Archive with 12 entries (12 files):
- SDC1.docx
- SDC2.docx
- SDC3.docx
- SDC4.docx
- SDC5.docx
- SDC6.docx
- SDC7.docx
- SDC8.docx
- SDC9.docx
- SDC10.docx
- SDC11.docx
- SDC12.docx
